# Supplementary material for: Multi-Residue Determination and Risk Assessment of EU-Relevant Pharmaceuticals, Pesticides, and UV-Filters in Drinking Water
Source: Pharmaceuticals (Basel). 2026 Feb 28;19(3):402. doi: 10.3390/ph19030402 (PMC13028605; doi:10.3390/ph19030402)
Supplement: Supplementary file 1 [file pharmaceuticals-19-00402-s001.zip]

Archive with 1 entries (1 files):
- pharmaceuticals-4153975-supplementary.pdf
